# Supplementary material for: The efficacy and safety of dalpiciclib, a cyclin-dependent kinase 4/6 inhibitor, in patients with advanced head and neck mucosal melanoma harboring CDK4 amplification
Source: BMC Med. 2024 May 29;22:215. doi: 10.1186/s12916-024-03431-x (PMC11134887; doi:10.1186/s12916-024-03431-x)
Supplement: Supplementary file 1 — Additional file 1: Tables S1-4. Table S1. Inhibitory effects of palbciclib and dalpiciclib on tumor growth in HNMM-PDX models. Table S2. Baseline clinical characteristics and previous systemic therapies. Table S3. Baseline and lowest level of neutrophil and white blood cell counts for each patient. Table S4. Tumor burden and patient outcomes. [file 12916_2024_3431_MOESM1_ESM.xlsx]

## Sheet: Table S1
Table S1.Inhibitory effects of palbciclib and dalpiciclib on tumor growth in HNMM-PDX models
PDX	CDK4／CEN 12	Amplification	TGI(%)
			Palbciclib	Dalpiciclib
HNMMPDX-058	>10	Yes	76.9998	71.5923
HNMMPDX-028	5.5	Yes	79.4761	87.7231
HNMMPDX-020	5.5	Yes	78.4247	68.4075
HNMMPDX-022	2.5	Yes	65.4322	50.1464
HNMMPDX-018	1	No	-14.7595	-3.39967
HNMMPDX-037	1	No	54.9053	45.7831
HNMMPDX-044	1	No	30.0772	15.8225
HNMMPDX-007	1	No	49.5397	37.777

## Sheet: Table S2
Table S2. Baseline clinical characteristics and previous systemic therapies
Patient No.	Gender	Age	ECOG	SHR6390 (mg)	CDK4/CEN12 ratio	BRAF/C-KIT/NRAS mutational status			Tumor site of initial diagnosis	Site of target lesions	Diameter of target lesions (mm)	Lymph node metastases	Distant metastasis	Number of metastatic foci	TNM stage (AJCC)	Sugery	Adjuvant
						BRAF	C-KIT	NRAS
1	M	29	1	125	5	Missense Mutation	WT	Missense Mutation	Multi-sites(hard palate and gingiva)	Right medial canthus and lymph node metastatic lesions in left oropharyngeal	39	N1	M1	3	IVC	Cryotherapy; Local extended resections and radical head and neck dissection	HDI
2	F	56	1	125	3	WT	WT	WT	Hard palate	Left hard palate and maxillary sinus	48	N0	M0	0	IVA	Cryotherapy; Local extended resections	HDI
3	M	50	1	125	2.5	WT	WT	WT	Gingiva	Right nasal cavity and maxillary sinus	100	N1	M0	0	IVB	Cryotherapy; Local extended resections	HDI
4	F	62	1	125	5	WT	WT	WT	Gingiva	Left maxillary sinus and lymph node metastatic lesions in left neck	91	N1	M0	4	IVB	Cryotherapy; Local extended resections	HDI
5	F	34	1	125	≥10	WT	WT	WT	Gingiva	Left hard palate and maxillary sinus	40	N1	M0	1	IVB	Cryotherapy; Local extended resections and radical lyradical lymph node dissection	HDI
6	F	62	1	125	7	WT	WT	WT	Gingiva	Left maxillary sinus, neck lymph node metastatic lesions and right lung	107	N1	M1	7	IVC	Cryotherapy; Local extended resections and radical head and neck dissection	HDI
7	M	57	1	125	2.5	Missense Mutation	WT	WT	Gingiva	Left lung	15	N1	M1	3	IVC	Cryotherapy; Local extended resections and bilateral radical head and neck dissection	HDI
8	M	47	1	125	4.5	WT	WT	WT	Multi-sites(lip and gingiva)	Lip	14.5	N1	M1	2	IVC	Cryotherapy; Local extended resections	HDI
9	F	40	1	125	3	WT	WT	WT	Gingiva	Left maxillary, neck lymph node metastatic lesions	48	N1	M0	2	IVB	Cryotherapy; Local extended resections	HDI
10	M	57	1	125	3	WT	Missense Mutation	WT	Gingiva	Multiple metastases in neck lymph nodes and lung	69	N1	M1	more than 10	IVC	Cryotherapy; Local extended resections and radical head and neck dissection	HDI
11	M	56	1	125	5	WT	WT	WT	Multi-sites(hard palate and gingiva)	Multiple metastases in neck lymph nodes	36	N1	M0	2	IVB	Cryotherapy; Local extended resections	HDI
12	F	63	1	125	4	WT	WT	WT	Multi-sites(hard palate and nasal cavity)	Hard palate，nasal cavity，multiple metastases in neck lymph nodes and lung	118	N1	M1	4	IVC	Cryotherapy; Local extended resections	HDI
13	M	63	1	125	5	WT	WT	WT	Multi-sites(hard palate and gingiva)	Maxillary	33	N1	M0	1	IVB	Cryotherapy; Local extended resections	HDI
14	F	62	1	125	7	WT	WT	WT	Gingiva	Left oropharyngeal	29	N1	M0	1	IVB	Cryotherapy; Local extended resections
15	F	73	1	125	5	WT	WT	WT	Multi-sites(hard palate and gingiva)	Multiple metastase in lung, ribs,hip and femoral heads	95	N1	M1	6	IVC	Cryotherapy; Local extended resections
16	F	53	0	125	5	WT	Splice Site	WT	Multi-sites(lip and gingiva)	Multiple metastases in neck lymph nodes	24	N1	M1	2	IVC	Cryotherapy; Local extended resections	HDI
17	M	42	1	125	6	WT	WT	WT	Gingiva	Multiple metastases in neck lymph nodes and lung	44	N1	M1	7	IVC	Cryotherapy; Local extended resections and bilateral radical head and neck dissection
F: female; M: male; HDI: high dose interferon; AJCC, American Joint Committee on Cancer. M0: no distant metastasis; M1: distant metastasis;N0:no Lymph node metastases;N1:Lymph node metastases;

## Sheet: Table S3
Table S3. Baseline and lowest level of neutrophil and white blood cell counts for each patient.
Patient number	Baseline (109/L)		Lowest level (109/L)
	WBC count	neutrophil count	WBC count	neutrophil count
1	3.1	4.7	2.51	1.15
2	4.5	2.93	3.5	1.35
3	4.85	3.2	2.97	2.13
4	4.61	2.3	2.92	1.6
5	3.2	1.89	1.58	0.62
6	6.45	4.72	2.48	1.2
7	8.6	6.51	8.17	6.95
8	6.22	4.33	2.37	1.29
9	6.51	4	6.6	4.37
10	6.5	3.18	3.26	1.31
11	4.74	2.97	4.12	1.99
12	5.86	5.23	4.83	3.47
13	6.28	4.48	3.1	1.3
14	4.1	2.14	2.61	1.67
15	6.39	4.79	2.26	1.44
16	5.38	6.51	4.32	2.53
17	6.4	2.97	4.6	2.36

## Sheet: Table S4
Table S4. Tumor burden and patient outcomes.
Patient number	Diameter of target lesions (mm)	PFS（month）	OS（month）
001	39	5.4538	13.7331
002	48	3.71253	12.9446
003	100	3.28542	8.1807
004	91	4.99384	27.0719
005	40	26.6448	26.64
006	107	2.75975	17.9384
007	15	4.79671	11.0062
008	14.5	15.54	21.4538
009	48	1.24846	18.1355
010	69	4.59959	5.68378
011	36	11.0062	13.7988
013	33	12.5832	12.5832
014	29	9.85626	12.0575
015	95	1.60986	4.00821
016	24	10.2177	12.3203
017	44	2.62834	6.17659
